# Supplementary material for: Promoting Peer Interaction and Acceptance Among Students with Special Needs Through an Experiential Learning Program
Source: Children (Basel). 2025 Apr 24;12(5):543. doi: 10.3390/children12050543 (PMC12109870; doi:10.3390/children12050543)
Supplement: Supplementary file 1 [file children-12-00543-s001.zip]

Archive with 1 entries (1 files):
- children-3570316-supplementary.pdf
